# Supplementary material for: Prognostic Impact and Risk Factors of Infections in Patients with Chronic Lymphocytic Leukemia Treated with Ibrutinib
Source: Cancers (Basel). 2021 Jun 29;13(13):3240. doi: 10.3390/cancers13133240 (PMC8269042; doi:10.3390/cancers13133240)
Supplement: Supplementary file 1 [file cancers-13-03240-s001.zip]

Archive with 1 entries (1 files):
- cancers-1242967-supplementary.pdf
